# Supplementary material for: Comparative Study on Antioxidant Potential of Schinus terebinthifolius Extracts Prepared by Conventional Extraction, Accelerated Solvent Extraction, and Pulsed Electric Field Method
Source: Molecules. 2025 Sep 2;30(17):3589. doi: 10.3390/molecules30173589 (PMC12430624; doi:10.3390/molecules30173589)
Supplement: Supplementary file 1 [file molecules-30-03589-s001.zip]

Archive with 1 entries (1 files):
- molecules-3791067-supplementary.pdf
